# Supplementary material for: Novel Partial Exon 51 Deletion in the Duchenne Muscular Dystrophy Gene Identified via Whole Exome Sequencing and Long-Read Whole-Genome Sequencing
Source: Front Genet. 2021 Nov 26;12:762987. doi: 10.3389/fgene.2021.762987 (PMC8662377; doi:10.3389/fgene.2021.762987)
Supplement: Supplementary file 1 [file DataSheet1.ZIP]

Archive with 11 entries (9 files):
- All the Supplementary Materials/
- All the Supplementary Materials/Supplementary File 1.docx
- All the Supplementary Materials/Supplementary Tables and Figures-2021-10-26.docx
- All the Supplementary Materials/Supplementary Videos/
- All the Supplementary Materials/Supplementary Videos/Supplementary Video-1.mp4
- All the Supplementary Materials/Supplementary Videos/Supplementary Video-2.mp4
- All the Supplementary Materials/Supplementary Videos/Supplementary Video-3.mp4
- All the Supplementary Materials/Supplementary Videos/Supplementary Video-4.mp4
- All the Supplementary Materials/Supplementary Videos/Supplementary Video-5.mp4
- All the Supplementary Materials/Supplementary Videos/Supplementary Video-6.mp4
- All the Supplementary Materials/Supplementary_VCF_File (GRCh37).vcf
